# Supplementary material for: A new measure of node centrality on schedule-based space-time networks for the designation of spread potential
Source: Sci Rep. 2023 Dec 19;13:22561. doi: 10.1038/s41598-023-49723-9 (PMC10728106; doi:10.1038/s41598-023-49723-9)
Supplement: Supplementary file 1 — Supplementary Information. [file 41598_2023_49723_MOESM1_ESM.zip]

Archive with 13 entries (13 files):
- history.txt
- llncs.cls
- readme.txt
- samplepaper.tex
- splncs04.bst
- references.bib
- fig1.eps
- llncsdoc.pdf
- Ranking.png
- Timenet2.png
- Ranking2.png
- Correlations2.png
- A_new_measure____Scientific_Reports__Revision 3.pdf
