# Supplementary material for: A new measure of node centrality on schedule-based space-time networks for the designation of spread potential
Source: Sci Rep. 2023 Dec 19;13:22561. doi: 10.1038/s41598-023-49723-9 (PMC10728106; doi:10.1038/s41598-023-49723-9)
Supplement: Supplementary file 1 — Supplementary Information. [file 41598_2023_49723_MOESM1_ESM.zip › readme.txt]

Dear llncs user,

The files in this directory belong to the LaTeX2e package 
for Springer's Lecture Notes in Computer Science (LNCS) and 
other proceedings book series.

It consists of the following files:

  readme.txt         this file

  history.txt        the version history of the package

  llncs.cls          the LaTeX2e document class

  samplepaper.tex    a sample paper
  fig1.eps           a figure used in the sample paper

  llncsdoc.pdf       the documentation of the class (PDF version)

  splncs04.bst       current LNCS BibTeX style with alphabetic sorting
