# Supplementary material for: A new measure of node centrality on schedule-based space-time networks for the designation of spread potential
Source: Sci Rep. 2023 Dec 19;13:22561. doi: 10.1038/s41598-023-49723-9 (PMC10728106; doi:10.1038/s41598-023-49723-9)
Supplement: Supplementary file 1 — Supplementary Information. [file 41598_2023_49723_MOESM1_ESM.zip › references.bib]

@article{Duron2020,
    doi = {10.1371/journal.pone.0235690},
    author = {Durón, Christina},
    journal = {PLOS ONE},
    publisher = {Public Library of Science},
    title = {Heatmap centrality: A new measure to identify super-spreader nodes in scale-free networks},
    year = {2020},
    month = {07},
    volume = {15},
    url = {https://doi.org/10.1371/journal.pone.0235690},
    pages = {1-31},
    abstract = {The identification of potential super-spreader nodes within a network is a critical part of the study and analysis of real-world networks. Motivated by a new interpretation of the “shortest path” between two nodes, this paper explores the properties of the heatmap centrality by comparing the farness of a node with the average sum of farness of its adjacent nodes in order to identify influential nodes within the network. As many real-world networks are often claimed to be scale-free, numerical experiments based upon both simulated and real-world undirected and unweighted scale-free networks are used to illustrate the effectiveness of the proposed “shortest path” based measure with regards to its CPU run time and ranking of influential nodes.},
    number = {7},

}

@article{Dekkeretal2022a,
  author = {Dekker, Mark M. and Blanken, Tessa F. and Dablander, Fabian and Ou, Jiamin and Borsboom, Denny and Panja, Debabrata},
  title = {Quantifying agent impacts on contact sequences in social interactions},
  journal = {Scientific Reports},
  volume = {12},
  number = {1},
  pages = {3483},
  year = {2022},
  date = {2022-03-03},
  issn = {2045-2322},
  abstract = {Human social behavior plays a crucial role in how pathogens like SARS-CoV-2 or fake news spread in a population. Social interactions determine the contact network among individuals, while spreading, requiring individual-to-individual transmission, takes place on top of the network. Studying the topological aspects of a contact network, therefore, not only has the potential of leading to valuable insights into how the behavior of individuals impacts spreading phenomena, but it may also open up possibilities for devising effective behavioral interventions. Because of the temporal nature of interactions—since the topology of the network, containing who is in contact with whom, when, for how long, and in which precise sequence, varies (rapidly) in time—analyzing them requires developing network methods and metrics that respect temporal variability, in contrast to those developed for static (i.e., time-invariant) networks. Here, by means of event mapping, we propose a method to quantify how quickly agents mingle by transforming temporal network data of agent contacts. We define a novel measure called contact sequence centrality, which quantifies the impact of an individual on the contact sequences, reflecting the individual’s behavioral potential for spreading. Comparing contact sequence centrality across agents allows for ranking the impact of agents and identifying potential ‘behavioral super-spreaders’. The method is applied to social interaction data collected at an art fair in Amsterdam. We relate the measure to the existing network metrics, both temporal and static, and find that (mostly at longer time scales) traditional metrics lose their resemblance to contact sequence centrality. Our work highlights the importance of accounting for the sequential nature of contacts when analyzing social interactions.},
  url = {https://doi.org/10.1038/s41598-022-07384-0},
  doi = {10.1038/s41598-022-07384-0},
}


@article{Dekkeretal2022b,
  title = {Hidden dependence of spreading vulnerability on topological complexity},
  author = {Dekker, Mark M. and Schram, Raoul D. and Ou, Jiamin and Panja, Debabrata},
  journal = {Phys. Rev. E},
  volume = {105},
  issue = {5},
  pages = {054301},
  numpages = {13},
  year = {2022},
  month = {May},
  publisher = {American Physical Society},
  doi = {10.1103/PhysRevE.105.054301},
  url = {https://link.aps.org/doi/10.1103/PhysRevE.105.054301}
}

@article{FronzettiColladonandNaldi2020,
    doi = {10.1371/journal.pone.0233276},
    author = {Fronzetti Colladon, Andrea AND Naldi, Maurizio},
    journal = {PLOS ONE},
    publisher = {Public Library of Science},
    title = {Distinctiveness centrality in social networks},
    year = {2020},
    month = {05},
    volume = {15},
    url = {https://doi.org/10.1371/journal.pone.0233276},
    pages = {1-21},
    abstract = {The determination of node centrality is a fundamental topic in social network studies. As an addition to established metrics, which identify central nodes based on their brokerage power, the number and weight of their connections, and the ability to quickly reach all other nodes, we introduce five new measures of Distinctiveness Centrality. These new metrics attribute a higher score to nodes keeping a connection with the network periphery. They penalize links to highly-connected nodes and serve the identification of social actors with more distinctive network ties. We discuss some possible applications and properties of these newly introduced metrics, such as their upper and lower bounds. Distinctiveness centrality provides a viewpoint of centrality alternative to that of established metrics.},
    number = {5},

}

@article{Zhaietal2018,
title = {Bi-directional h-index: A new measure of node centrality in weighted and directed networks},
journal = {Journal of Informetrics},
volume = {12},
number = {1},
pages = {299-314},
year = {2018},
issn = {1751-1577},
doi = {https://doi.org/10.1016/j.joi.2018.01.004},
url = {https://www.sciencedirect.com/science/article/pii/S1751157717301591},
author = {Li Zhai and Xiangbin Yan and Guojing Zhang},
keywords = {Weighted directed networks, Node centrality, H-index, Asynchronous updating},
abstract = {This paper builds an index family, named bi-directional h-index, to measure node centrality in weighted directed networks. Bi-directional h-index takes the directed degree centrality as the initial value and iteratively uses more network information to update the node’s importance. We prove the convergence of the iterative process after finite iterations and introduce an asynchronous updating process that provides a decentralized, local method to calculate the bi-directional h-index in large-scale networks and dynamic networks. The theoretical analysis manifests that the bi-directional h-index is feasible and significant for establishing a greater conceptual framework that includes some existing index concepts, such as lobby index, node’s h-index, c-index and iterative c-index. An example using journal citation networks indicates that the bi-directional h-index is different from directed degree centrality, directed node strength, directed h-degree and the HITS algorithm in ranking node importance. It is irreplaceable and can reflect these measures of node’s importance.}
}


@inproceedings{Pitoskietal2021,
	address = {Wiesbaden},
	title = {Human migration as a complex network: appropriate abstraction, and the feasibility of {Network} {Science} tools},
	isbn = {978-3-658-32182-6},
	abstract = {The number of Network Science studies has risen significantly in recent two decades. Various real phenomena are increasingly analyzed as complex networks. Human migration was seldom analyzed, however, in line with global circumstances, the number of migration-as-network applications has recently grown as well. Those new migration-as-network studies are hands-on implementations of elementary measures and models. Assessments on the right kind of network abstraction of human migration, as well as the feasibility and interpretability of measures on the phenomenon, have not yet been offered. We investigate these aspects, assessing the congruence of network tools used for analyzing migration, and their informative potential for the policy and decision-making domain.},
	booktitle = {Data {Science} – {Analytics} and {Applications}},
	publisher = {Springer Fachmedien Wiesbaden},
	author = {Pitoski, Dino and Lampoltshammer, Thomas J. and Parycek, Peter},
	editor = {Haber, Peter and Lampoltshammer, Thomas and Mayr, Manfred and Plankensteiner, Kathrin},
	year = {2021},
	pages = {113--120},
}


@article{Kostakos2008,
   title={Temporal graphs},
   volume={388},
   ISSN={0378-4371},
   url={http://dx.doi.org/10.1016/j.physa.2008.11.021},
   DOI={10.1016/j.physa.2008.11.021},
   number={6},
   journal={Physica A: Statistical Mechanics and its Applications},
   publisher={Elsevier BV},
   author={Kostakos, Vassilis},
   year={2009},
   month={3},
   pages={1007–1023}
}


@ARTICLE{Ghanemetal2018,
  author={Ghanem, Marwan and Magnien, Clémence and Tarissan, Fabien},
  journal={IEEE Transactions on Network Science and Engineering}, 
  title={Centrality Metrics in Dynamic Networks: A Comparison Study}, 
  year={2019},
  volume={6},
  number={4},
  pages={940-951},
  doi={10.1109/TNSE.2018.2880344}}

@inproceedings{Kasetal2013,
author = {Kas, Miray and Carley, Kathleen M. and Carley, L. Richard},
title = {Incremental Closeness Centrality for Dynamically Changing Social Networks},
year = {2013},
isbn = {9781450322409},
publisher = {Association for Computing Machinery},
address = {New York, NY, USA},
url = {https://doi.org/10.1145/2492517.2500270},
doi = {10.1145/2492517.2500270},
abstract = {Automation of data collection using online resources has led to significant changes in traditional practices of social network analysis. Social network analysis has been an active research field for many decades; however, most of the early work employed very small datasets. In this paper, a number of issues with traditional practices of social network analysis in the context of dynamic, large-scale social networks are pointed out. Given the continuously evolving nature of modern online social networking, we postulate that social network analysis solutions based on incremental algorithms will become more important to address high computation times for large, streaming, over-time datasets. Incremental algorithms can benefit from early pruning by updating the affected parts only when an incremental update is made in the network. This paper provides an example of this case by demonstrating the design of an incremental closeness centrality algorithm that supports efficient computation of all-pairs of shortest paths and closeness centrality in dynamic social networks that are continuously updated by addition, removal, and modification of nodes and edges. Our results obtained on various synthetic and real-life datasets provide significant speedups over the most commonly used method of computing closeness centrality, suggesting that incremental algorithm design is a fruitful research area for social network analysts.},
booktitle = {Proceedings of the 2013 IEEE/ACM International Conference on Advances in Social Networks Analysis and Mining},
pages = {1250–1258},
numpages = {9},
keywords = {incremental algorithms, dynamic networks, dynamic all-pair shortest path, closeness centrality},
location = {Niagara, Ontario, Canada},
series = {ASONAM '13}
}

@INPROCEEDINGS{Uddinetal2013,
  author={Uddin, Shahadat and Piraveenan, Mahendra and Chung, Kon Shing Kenneth and Hossain, Liaquat},
  booktitle={2013 46th Hawaii International Conference on System Sciences}, 
  title={Topological analysis of longitudinal networks}, 
  year={2013},
  volume={},
  number={},
  pages={3931-3940},
  doi={10.1109/HICSS.2013.556}}

@article{Uddinetal2016,
	title = {A Set of Measures to Quantify the Dynamicity of Longitudinal Social Networks},
	volume = {21},
	pages = {309--320},
	number = {6},
	author = {Shahadat Uddin and Arif Khan and Mahendra Piraveenan},
	journal = {Complexity},
	year = {2016},
	doi = {10.1002/cplx.21690}
}

@Inbook{BrahaandBar-Yam2009,
author="Braha, D.
and Bar-Yam, Yaneer",
editor="Gross, Thilo
and Sayama, Hiroki",
title="Time-Dependent Complex Networks: Dynamic Centrality, Dynamic Motifs, and Cycles of Social Interactions",
bookTitle="Adaptive Networks: Theory, Models and Applications",
year="2009",
publisher="Springer Berlin Heidelberg",
address="Berlin, Heidelberg",
pages="39--50",
abstract="We develop a new approach to the study of the dynamics of link utilization in complex networks using data of empirical social networks. Counter to the perspective that nodes have particular roles, we find roles change dramatically from day to day. ``Local hubs'' have a power law degree distribution over time, with no characteristic degree value. We further study the dynamics of local motif structure in time-dependent networks, and find recurrent patterns that might provide empirical evidence for cycles of social interaction. Our results imply a significant reinterpretation of the concept of node centrality and network local structure in complex networks, and among other conclusions suggest that interventions targeting hubs will have significantly less effect than previously thought.",
isbn="978-3-642-01284-6",
doi="10.1007/978-3-642-01284-6_3",
url="https://doi.org/10.1007/978-3-642-01284-6_3"
}

@inproceedings{Tangetal2010,
author = {Tang, John and Musolesi, Mirco and Mascolo, Cecilia and Latora, Vito and Nicosia, Vincenzo},
title = {Analysing Information Flows and Key Mediators through Temporal Centrality Metrics},
year = {2010},
isbn = {9781450300803},
publisher = {Association for Computing Machinery},
address = {New York, NY, USA},
url = {https://doi.org/10.1145/1852658.1852661},
doi = {10.1145/1852658.1852661},
abstract = {The study of influential members of human networks is an important research question in social network analysis. However, the current state-of-the-art is based on static or aggregated representation of the network topology. We argue that dynamically evolving network topologies are inherent in many systems, including real online social and technological networks: fortunately the nature of these systems is such that they allow the gathering of large quantities of finegrained temporal data on interactions amongst the network members.In this paper we propose novel temporal centrality metrics which take into account such dynamic interactions over time. Using a real corporate email dataset we evaluate the important individuals selected by means of static and temporal analysis taking two perspectives: firstly, from a semantic level, we investigate their corporate role in the organisation; and secondly, from a dynamic process point of view, we measure information dissemination and the role of information mediators. We find that temporal analysis provides a better understanding of dynamic processes and a more accurate identification of important people compared to traditional static methods.},
booktitle = {Proceedings of the 3rd Workshop on Social Network Systems},
articleno = {3},
numpages = {6},
keywords = {temporal metrics, key mediators, social networks, complex networks, temporal graphs, temporal centrality, information diffusion},
location = {Paris, France},
series = {SNS '10}
}

@article{Whitbecketal2012,
  author    = {John Whitbeck and
               Marcelo Dias de Amorim and
               Vania Conan and
               Jean{-}Loup Guillaume},
  title     = {Temporal Reachability Graphs},
  journal   = {CoRR},
  volume    = {abs/1207.7103},
  year      = {2012},
  url       = {http://arxiv.org/abs/1207.7103},
  eprinttype = {arXiv},
  eprint    = {1207.7103},
  timestamp = {Mon, 13 Aug 2018 16:47:21 +0200},
  biburl    = {https://dblp.org/rec/journals/corr/abs-1207-7103.bib},
  bibsource = {dblp computer science bibliography, https://dblp.org}
}

@incollection{Nicosiaetal2013,
	doi = {10.1007/978-3-642-36461-7_2},
	url = {https://arxiv.org/abs/1306.0493},
	year = 2013,
	publisher = {Springer Berlin Heidelberg},
	pages = {15--40},
	author = {Vincenzo Nicosia and John Tang and Cecilia Mascolo and Mirco Musolesi and Giovanni Russo and Vito Latora},
	title = {Graph Metrics for Temporal Networks},
	booktitle = {Understanding Complex Systems}
}

@article{Scholtesetal2016,
	doi = {10.1140/epjb/e2016-60663-0},
  
	url = {https://arxiv.org/abs/1508.06467},
  
	year = 2016,
	month = {3},
  
	publisher = {Springer Science and Business Media {LLC}
},
  
	volume = {89},
  
	number = {3},
  
	author = {Ingo Scholtes and Nicolas Wider and Antonios Garas},
  
	title = {Higher-order aggregate networks in the analysis of temporal networks: path structures and centralities},
  
	journal = {The European Physical Journal B}
}

@article{Takaguchietal2016,
	author = {{Takaguchi, Taro} and {Yano, Yosuke} and {Yoshida, Yuichi}},
	title = {Coverage centralities for temporal networks***},
	DOI= "10.1140/epjb/e2016-60498-7",
	url= "https://doi.org/10.1140/epjb/e2016-60498-7",
	journal = {Eur. Phys. J. B},
	year = 2016,
	volume = 89,
	number = 2,
	pages = "35",
	month = "",
}

@article{Ser-Giacomieetal2015,
  title = {Most probable paths in temporal weighted networks: An application to ocean transport},
  author = {Ser-Giacomi, Enrico and Vasile, Ruggero and Hern\'andez-Garc\'{\i}a, Emilio and L\'opez, Crist\'obal},
  journal = {Phys. Rev. E},
  volume = {92},
  issue = {1},
  pages = {012818},
  numpages = {6},
  year = {2015},
  month = {7},
  publisher = {American Physical Society},
  doi = {10.1103/PhysRevE.92.012818},
  url = {https://link.aps.org/doi/10.1103/PhysRevE.92.012818}
}

@article{AlsayedandHigham2015,
title = {Betweenness in time dependent networks},
journal = {Chaos, Solitons and Fractals},
volume = {72},
pages = {35-48},
year = {2015},
note = {Multiplex Networks: Structure, Dynamics and Applications},
issn = {0960-0779},
doi = {https://doi.org/10.1016/j.chaos.2014.12.009},
url = {https://www.sciencedirect.com/science/article/pii/S096007791400229X},
author = {Ahmad Alsayed and Desmond J. Higham},
abstract = {The concept of betweenness has given rise to a very useful class of network centrality measures. Loosely, betweenness quantifies the level of importance of a node in terms of its propensity to act as an intermediary when messages are passed around the network. In this work we generalize a walk-based betweenness measure to the case of time-dependent networks, such as those arising in telecommunications and on-line social media. We also introduce a new kind of betweenness measure, temporal betweenness, which quantifies the importance of a time-point. We illustrate the effectiveness of these new measures on synthetic examples, and also give results on real data sets involving voice call, email and Twitter.}
}

@article{WilliamsandMusolesi2016,
	doi = {10.1098/rsos.160196},
  
	url = {https://arxiv.org/abs/1506.00627},
  
	year = 2016,
	month = {6},
  
	publisher = {The Royal Society},
  
	volume = {3},
  
	number = {6},
  
	pages = {160196},
  
	author = {Matthew J. Williams and Mirco Musolesi},
  
	title = {Spatio-temporal networks: reachability, centrality and robustness},
  
	journal = {Royal Society Open Science}
}

@article{Laflinetal2013,
	abstract = {
Online human interactions take place within a dynamic hierarchy, where social influence is determined by qualities such as status, eloquence, trustworthiness, authority and persuasiveness. In this work, we consider topic-based twitter interaction networks, and address the task of identifying influential players. Our motivation is the strong desire of many commercial entities to increase their social media presence by engaging positively with pivotal bloggers and tweeters. After discussing some of the issues involved in extracting useful interaction data from a twitter feed, we define the concept of an active node subnetwork sequence. This provides a time-dependent, topic-based, summary of relevant twitter activity. For these types of transient interactions, it has been argued that the flow of information, and hence the influence of a node, is highly dependent on the timing of the links. Some nodes with relatively small bandwidth may turn out to be key players because of their prescience and their ability to instigate follow-on network activity. To simulate a commercial application, we build an active node subnetwork sequence based on key words in the area of travel and holidays. We then compare a range of network centrality measures, including a recently proposed version that accounts for the arrow of time, with respect to their ability to rank important nodes in this dynamic setting. The centrality rankings use only connectivity information (who tweeted whom, when), without requiring further information about the account type or message content, but if we post-process the results by examining account details, we find that the time-respecting, dynamic approach, which looks at the follow-on flow of information, is less likely to be ‘misled’ by accounts that appear to generate large numbers of automatic tweets with the aim of pushing out web links. We then benchmark these algorithmically derived rankings against independent feedback from five social media experts, given access to the full tweet content, who judge twitter accounts as part of their professional duties. We find that the dynamic centrality measures add value to the expert view, and can be hard to distinguish from an expert in terms of who they place in the top ten. These algorithms, which involve sparse matrix linear system solves with sparsity driven by the underlying network structure, can be applied to very large-scale networks. We also test an extension of the dynamic centrality measure that allows us to monitor the change in ranking, as a function of time, of the twitter accounts that were eventually deemed influential.
},
	affiliation = {Bloom Agency, Green Sand Foundry; Department of Mathematics and Statistics, University of Strathclyde; Mathematical Institute, University of Oxford},
	author = {Laflin, Peter and Mantzaris, Alexander V. and Ainley, Fiona and Otley, Amanda and Grindrod, Peter and Higham, Desmond J.},
	copyright = {Springer-Verlag Wien},
	doi = {10.1007/s13278-013-0143-7},
	journal = {Social Network Analysis and Mining},
	language = {English},
	number = {4},
	pages = {1311-1323},
	title = {Discovering and validating influence in a dynamic online social network},
	volume = {3},
	year = {2013},
}

@article{PraprotnikandBatagelj2015,
  title={Spectral centrality measures in temporal networks},
  author={Selena Praprotnik and Vladimir Batagelj},
  journal={Ars Math. Contemp.},
  year={2015},
  volume={11},
  pages={11-33}
}

@inproceedings{Lermanetal2010,
author = {Lerman, Kristina and Ghosh, Rumi and Kang, Jeon Hyung},
title = {Centrality Metric for Dynamic Networks},
year = {2010},
isbn = {9781450302142},
publisher = {Association for Computing Machinery},
address = {New York, NY, USA},
url = {https://doi.org/10.1145/1830252.1830262},
doi = {10.1145/1830252.1830262},
abstract = {Centrality is an important notion in network analysis and is used to measure the degree to which network structure contributes to the importance of a node in a network. While many different centrality measures exist, most of them apply to static networks. Most networks, on the other hand, are dynamic in nature, evolving over time through the addition or deletion of nodes and edges. A popular approach to analyzing such networks represents them by a static network that aggregates all edges observed over some time period. This approach, however, under or overestimates centrality of some nodes. We address this problem by introducing a novel centrality metric for dynamic network analysis. This metric exploits an intuition that in order for one node in a dynamic network to influence another over some period of time, there must exist a path that connects the source and destination nodes through intermediaries at different times. We demonstrate on an example network that the proposed metric leads to a very different ranking than analysis of an equivalent static network. We use dynamic centrality to study a dynamic citations network and contrast results to those reached by static network analysis.},
booktitle = {Proceedings of the Eighth Workshop on Mining and Learning with Graphs},
pages = {70–77},
numpages = {8},
keywords = {centrality, networks, dynamic networks},
location = {Washington, D.C.},
series = {MLG '10}
}

@article{FenuandHigham2017,
author = {Fenu, Caterina and Higham, Desmond J.},
title = {Block Matrix Formulations for Evolving Networks},
journal = {SIAM Journal on Matrix Analysis and Applications},
volume = {38},
number = {2},
pages = {343-360},
year = {2017},
doi = {10.1137/16M1076988},

URL = { 
    
        https://doi.org/10.1137/16M1076988
    
    

},
eprint = { 
    
        https://doi.org/10.1137/16M1076988
    
    

}
,
    abstract = { Many types of pairwise interactions take the form of a fixed set of nodes with edges that appear and disappear over time. In the case of discrete-time evolution, the resulting evolving network may be represented by a time-ordered sequence of adjacency matrices. We consider here the issue of representing the system as a single, higher-dimensional block matrix, built from the individual time slices. We focus on the task of computing network centrality measures. From a modeling perspective, we show that there is a suitable block formulation that allows us to recover dynamic centrality measures respecting time's arrow. From a computational perspective, we show that the new block formulation leads to the design of more effective numerical algorithms. In particular, we describe matrix-vector product based algorithms that exploit sparsity. Results are given on realistic data sets. }
}


@article{Tayloretal2017,
author = {Taylor, Dane and Myers, Sean A. and Clauset, Aaron and Porter, Mason A. and Mucha, Peter J.},
title = {Eigenvector-Based Centrality Measures for Temporal Networks},
journal = {Multiscale Modeling \& Simulation},
volume = {15},
number = {1},
pages = {537-574},
year = {2017},
doi = {10.1137/16M1066142},

URL = { 
    
        https://doi.org/10.1137/16M1066142
    
    

},
eprint = { 
    
        https://doi.org/10.1137/16M1066142
    
    

}
,
    abstract = { Numerous centrality measures have been developed to quantify the importances of nodes in time-independent networks, and many of them can be expressed as the leading eigenvector of some matrix. With the increasing availability of network data that changes in time, it is important to extend such eigenvector-based centrality measures to time-dependent networks. In this paper, we introduce a principled generalization of network centrality measures that is valid for any eigenvector-based centrality. We consider a temporal network with \$N\$ nodes as a sequence of \$T\$ layers that describe the network during different time windows, and we couple centrality matrices for the layers into a supracentrality matrix of size \$NT\times NT\$ whose dominant eigenvector gives the centrality of each node \$i\$ at each time \$t\$. We refer to this eigenvector and its components as a joint centrality, as it reflects the importances of both the node \$i\$ and the time layer \$t\$. We also introduce the concepts of marginal and conditional centralities, which facilitate the study of centrality trajectories over time. We find that the strength of coupling between layers is important for determining multiscale properties of centrality, such as localization phenomena and the time scale of centrality changes. In the strong-coupling regime, we derive expressions for time-averaged centralities, which are given by the zeroth-order terms of a singular perturbation expansion. We also study first-order terms to obtain first-order-mover scores, which concisely describe the magnitude of the nodes' centrality changes over time. As examples, we apply our method to three empirical temporal networks: the United States Ph.D. exchange in mathematics, costarring relationships among top-billed actors during the Golden Age of Hollywood, and citations of decisions from the United States Supreme Court. }
}


@article{Costaetal2015,
  author    = {Eduardo Chinelate Costa and
               Alex Borges Vieira and
               Klaus Wehmuth and
               Artur Ziviani and
               Ana Paula Couto da Silva},
  title     = {Time Centrality in Dynamic Complex Networks},
  journal   = {CoRR},
  volume    = {abs/1504.00241},
  year      = {2015},
  url       = {http://arxiv.org/abs/1504.00241},
  eprinttype = {arXiv},
  eprint    = {1504.00241},
  timestamp = {Mon, 13 Aug 2018 16:47:03 +0200},
  biburl    = {https://dblp.org/rec/journals/corr/CostaVWZS15.bib},
  bibsource = {dblp computer science bibliography, https://dblp.org}
}


@inproceedings{MagnienandTarissan2015,
author = {Magnien, Cl\'{e}mence and Tarissan, Fabien},
title = {Time Evolution of the Importance of Nodes in Dynamic Networks},
year = {2015},
isbn = {9781450338547},
publisher = {Association for Computing Machinery},
address = {New York, NY, USA},
url = {https://doi.org/10.1145/2808797.2809322},
doi = {10.1145/2808797.2809322},
abstract = {For a long time now, researchers have worked on defining different metrics able to characterize the importance of nodes in networks. Among them, centrality measures have proved to be pertinent as they relate the position of a node in the structure to its ability to diffuse an information efficiently. The case of dynamic networks, in which nodes and links appear and disappear over time, led the community to propose extensions of those classical measures. Yet, they do not investigate the fact that the network structure evolves and that node importance may evolve accordingly. In the present paper, we propose temporal extensions of notions of centrality, which take into account the paths existing at any given time, in order to study the time evolution of nodes' importance in dynamic networks. We apply this to two datasets and show that the importance of nodes does indeed vary greatly with time. We also show that in some cases it might be meaningless to try to identify nodes that are consistently important over time, thus strengthening the interest of temporal extensions of centrality measures.},
booktitle = {Proceedings of the 2015 IEEE/ACM International Conference on Advances in Social Networks Analysis and Mining 2015},
pages = {1200–1207},
numpages = {8},
keywords = {centrality, temporal paths, network dynamics, node importance},
location = {Paris, France},
series = {ASONAM '15}
}

@article{Tangetal2010b,
  title = {Small-world behavior in time-varying graphs},
  author = {Tang, John and Scellato, S. and Musolesi, M. and Mascolo, C. and Latora, V.},
  journal = {Phys. Rev. E},
  volume = {81},
  issue = {5},
  pages = {055101},
  numpages = {4},
  year = {2010},
  month = {5},
  publisher = {American Physical Society},
  doi = {10.1103/PhysRevE.81.055101},
  url = {https://link.aps.org/doi/10.1103/PhysRevE.81.055101}
}


@article{Kempeetal2002,
title = {Connectivity and Inference Problems for Temporal Networks},
journal = {Journal of Computer and System Sciences},
volume = {64},
number = {4},
pages = {820-842},
year = {2002},
issn = {0022-0000},
doi = {https://doi.org/10.1006/jcss.2002.1829},
url = {https://www.sciencedirect.com/science/article/pii/S0022000002918295},
author = {David Kempe and Jon Kleinberg and Amit Kumar},
abstract = {Many network problems are based on fundamental relationships involving time. Consider, for example, the problems of modeling the flow of information through a distributed network, studying the spread of a disease through a population, or analyzing the reachability properties of an airline timetable. In such settings, a natural model is that of a graph in which each edge is annotated with a time label specifying the time at which its endpoints “communicated.” We will call such a graph a temporal network. To model the notion that information in such a network “flows” only on paths whose labels respect the ordering of time, we call a path time-respecting if the time labels on its edges are non-decreasing. The central motivation for our work is the following question: how do the basic combinatorial and algorithmic properties of graphs change when we impose this additional temporal condition? The notion of a path is intrinsic to many of the most fundamental algorithmic problems on graphs; spanning trees, connectivity, flows, and cuts are some examples. When we focus on time-respecting paths in place of arbitrary paths, many of these problems acquire a character that is different from the traditional setting, but very rich in its own right. We provide results on two types of problems for temporal networks. First, we consider connectivity problems, in which we seek disjoint time-respecting paths between pairs of nodes. The natural analogue of Menger's Theorem for node-disjoint paths fails in general for time-respecting paths; we give a non-trivial characterization of those graphs for which the theorem does hold in terms of an excluded subdivision theorem, and provide a polynomial-time algorithm for connectivity on this class of graphs. (The problem on general graphs is NP-complete.) We then define and study the class of inference problems, in which we seek to reconstruct a partially specified time labeling of a network in a manner consistent with an observed history of information flow.}
}

@article{Pitoskietal2021a,
author = {Pitoski, Dino and Lampoltshammer, Thomas J. and Parycek, Peter},
title = {Network Analysis Of Internal Migration In Austria},
year = {2021},
issue_date = {July 2021},
publisher = {Association for Computing Machinery},
address = {New York, NY, USA},
volume = {2},
number = {3},
issn = {2691-199X},
url = {https://doi.org/10.1145/3447539},
doi = {10.1145/3447539},
abstract = {Human migration, and urbanization as its direct consequence, are among the crucial topics in regional and national governance. People’s migration and mobility flows make a network structure, with large cities acting as hubs and smaller settlements as spokes. The essential method by which these phenomena can be analyzed comprehensively is network analysis. With this study, we first contribute to capacity building regarding the analysis of internal (national) migration data by providing a set of network indicators, models, and visualizations tested and argued for in terms of applicability and interpretability for analyzing migration. Second, we contribute to the understanding of the shape and scale of the phenomenon of internal migration, particularly toward urbanization and mobility flows between human settlements (i.e., cities, towns, and villages). Third, we demonstrate the utility of our approach on the example of internal migration flows in Austria on the settlement level and provide a longitudinal analysis for the period from 2002 to 2018. To the best of our knowledge, this is the first time that the key traits of a network of internal migration are identified for a European country, which, when accompanied by additional country analyses, has the potential to reveal the migration patterns in the region and beyond.},
journal = {Digit. Gov.: Res. Pract.},
month = {7},
articleno = {25},
numpages = {24},
keywords = {policymaking, Network science, sustainability, internal migration}
}

 @article{Pitoskietal2021b,
author = {Pitoski, Dino and Lampoltshammer, Thomas J. and Parycek, Peter},
title = {Network Analysis Of Internal Migration In Croatia},
year = {2021},
issue_date = {July 2021},
publisher = {Springer Open},
address = {},
volume = {8},
number = {10},
issn = {},
url = {https://doi.org/10.1186/s40649-021-00093-0},
doi = {10.1186/s40649-021-00093-0},
abstract = {Migration, and urbanization as its consequence, is among the most intricate political and scientific topics, predicted to have huge effects on human lives in the near future. Thus being said, previous works have mainly focused on international migration, and the research on internal migration outside of the US is scarce, and in the case of Europe—the ubiquitous center of migration affairs—only in its infancy. Observing migration between settlements, especially using network analysis indicators and models, can help to explain and predict migration, as well as urbanization originating from internal migration. We therefore conducted a network analysis of internal migration in Croatia, providing insights into the size of internal migration in population, and relative sizes between intra-settlement migration, inter-settlement migration and population. Through centrality analysis, we provide insights into hierarchy of importance, especially, in terms of the overall flow and overall attractiveness of particular settlements in the network. The analysis of the network structure reveals high presence of reciprocity and thus the importance of internal migration to urbanization, as well as the systematic abandonment of large cities in the east of the country. The application of three different community detection algorithms provides insights for the policy domain in terms of the compatibility of the current country administrative subdivision schemes and the subdivision implied by migration patterns. For network scholars, the analysis at hand reveals the status quo in applied network analysis to migration, the works published, the measures used, and potential metrics outside those applied which may be used to better explain and predict the intricate phenomenon of human migration.},
journal = {Digit. Gov.: Res. Pract.},
keywords = {Complex network, Human migration,
Internal migration, Croatia}
}

@article{GuilbeaultandCentola2021,
title = {Topological measures for identifying and predicting the spread of complex contagions},
journal = {Nature Communications},
volume = {4430},
year = {2021},
doi = {10.1038/s41467-021-24704-6},
author = {Douglas Guilbeault and Damon Centola},
}    


@article{ZareieandSheikhahmadi2019,
title = {EHC: Extended H-index Centrality measure for identification of users’ spreading influence in complex networks},
journal = {Physica A: Statistical Mechanics and its Applications},
volume = {514},
pages = {141-155},
year = {2019},
issn = {0378-4371},
doi = {https://doi.org/10.1016/j.physa.2018.09.064},
url = {https://www.sciencedirect.com/science/article/pii/S0378437118311968},
author = {Ahmad Zareie and Amir Sheikhahmadi},
keywords = {Influential spreaders, Complex networks, Centrality and ranking, H-index centrality, Information diffusion},
abstract = {In recent research, the importance of determining social network users’ spreading influence and ranking them has attracted plenty of attention. H-index is one of the methods that have been presented for this purpose, and determines the spreading capability of a node based on the degrees of its neighbors. In this method, part of the information on the neighbors is disregarded, which reduces ranking accuracy. In this paper, a measure is presented for specification of the centrality of nodes through extension of the H-index notion. The results of experimentation over real-world and artificial datasets demonstrate that the proposed measure exhibits higher accuracy and efficiency than in the other compared methods.}
}


@article{Jiaetal2019,
title = {An improvement method for degree and its extending centralities in directed networks},
journal = {Physica A: Statistical Mechanics and its Applications},
volume = {532},
pages = {121891},
year = {2019},
issn = {0378-4371},
doi = {https://doi.org/10.1016/j.physa.2019.121891},
url = {https://www.sciencedirect.com/science/article/pii/S0378437119311148},
author = {Peng Jia and Jiayong Liu and Cheng Huang and Lin Liu and Chunyang Xu},
keywords = {Complex networks, Improvement degree centrality, Vital nodes identification, Directed networks},
abstract = {Vital nodes identification in social networks keeps attracting lots of attention in recent years because of its great theoretical and practical significance for many applications. Degree centrality is one of the most efficient neighborhood-based metrics and has been widely used because of its simplicity and low computation complexity. Many other centralities derived from degree have been proposed to try to further improve the accuracy on ranking performance by extending the coverage area of neighbors. But a common problem of degree and its extensional centralities is that the directivity of edges between nodes is not considered. In directed network, nodes’ importance are not only related with their neighbor numbers but also related with the relationships between the nodes and their neighbors. In this paper, we propose a modification method with an adjustable parameter α on degree to improve its ranking accuracy in directed networks. This method redefines the degree of a node by separately taking into account its out-degree and in-degree and uses parameter α to flexibly set the relative weights between out-degree and in-degree when evaluating nodes’ importance in different scenes, which can effectively avoid the situation that too many neighbors from one direction could lead to extreme high value of centrality. We also apply this method on another two centralities: semi-local and k-hop, and for the two centralities that considering multi-step neighbors, the corresponding improvement centralities could eliminate the irrelevant multi-step neighbors when evaluating nodes’ importance. Experimental results in 3 real social networks and 1 artificial network indicate that, setting α to be appropriate value the improvement centralities can better estimate nodes’ connection abilities, propagation abilities and immunization abilities while keeping the same compute complexity with the corresponding original centralities, especially in the network with low percentage of bidirectional edges. Moreover, the improvement method proposed in this paper also can be applied to other centralities, such as eigenvector centrality, neighborhood centrality, Exdegree centrality and percolation based centrality, to improve their performances in directed networks.}
}

@Article{Huang2020,
AUTHOR = {Huang, Xinyu and Chen, Dongming and Wang, Dongqi and Ren, Tao},
TITLE = {Identifying Influencers in Social Networks},
JOURNAL = {Entropy},
VOLUME = {22},
YEAR = {2020},
NUMBER = {4},
ARTICLE-NUMBER = {450},
URL = {https://www.mdpi.com/1099-4300/22/4/450},
ISSN = {1099-4300},
ABSTRACT = {Social network analysis is a multidisciplinary research covering informatics, mathematics, sociology, management, psychology, etc. In the last decade, the development of online social media has provided individuals with a fascinating platform of sharing knowledge and interests. The emergence of various social networks has greatly enriched our daily life, and simultaneously, it brings a challenging task to identify influencers among multiple social networks. The key problem lies in the various interactions among individuals and huge data scale. Aiming at solving the problem, this paper employs a general multilayer network model to represent the multiple social networks, and then proposes the node influence indicator merely based on the local neighboring information. Extensive experiments on 21 real-world datasets are conducted to verify the performance of the proposed method, which shows superiority to the competitors. It is of remarkable significance in revealing the evolutions in social networks and we hope this work will shed light for more and more forthcoming researchers to further explore the uncharted part of this promising field.},
DOI = {10.3390/e22040450}
}

@article{Harzing2007,
  title = {Publish or Perish},
  author = {Harzing, Anne-Wil},
  journal = {},
  volume = {},
  issue = {},
  pages = {},
  numpages = {},
  year = {2007},
  month = {},
  publisher = {},
  url = {https://harzing.com/resources/publish-or-perish}
}

  
  @article{KumarandSaramaki2011,
  title = {Path lengths, correlations, and centrality in temporal networks},
  author = {Pan, Raj Kumar and Saram\"aki, Jari},
  journal = {Phys. Rev. E},
  volume = {84},
  issue = {1},
  pages = {016105},
  numpages = {10},
  year = {2011},
  month = {7},
  publisher = {American Physical Society},
  doi = {10.1103/PhysRevE.84.016105},
  url = {https://link.aps.org/doi/10.1103/PhysRevE.84.016105}
}
  
  @article{KimandAnderson2012,
  title = {Temporal node centrality in complex networks},
  author = {Kim, Hyoungshick and Anderson, Ross},
  journal = {Phys. Rev. E},
  volume = {85},
  issue = {2},
  pages = {026107},
  numpages = {8},
  year = {2012},
  month = {2},
  publisher = {American Physical Society},
  doi = {10.1103/PhysRevE.85.026107},
  url = {https://link.aps.org/doi/10.1103/PhysRevE.85.026107}
}

@Article{Elmezainetal2021,
AUTHOR = {Elmezain, Mahmoud and Othman, Ebtesam A. and Ibrahim, Hani M.},
TITLE = {Temporal Degree-Degree and Closeness-Closeness: A New Centrality Metrics for Social Network Analysis},
JOURNAL = {Mathematics},
VOLUME = {9},
YEAR = {2021},
NUMBER = {22},
ARTICLE-NUMBER = {2850},
URL = {https://www.mdpi.com/2227-7390/9/22/2850},
ISSN = {2227-7390},
ABSTRACT = {In the area of network analysis, centrality metrics play an important role in defining the “most important” actors in a social network. However, nowadays, most types of networks are dynamic, meaning their topology changes over time. The connection weights and the strengths of social links between nodes are an important concept in a social network. The new centrality measures are proposed for weighted networks, which relies on a time-ordered weighted graph model, generalized temporal degree and closeness centrality. Furthermore, two measures—Temporal Degree-Degree and Temporal Closeness-Closeness—are employed to better understand the significance of nodes in weighted dynamic networks. Our study is caried out according to real dynamic weighted networks dataset of a university-based karate club. Through extensive experiments and discussions of the proposed metrics, our analysis proves that there is an effectiveness on the impact of each node throughout social networks.},
DOI = {10.3390/math9222850}
}


@article {Macdonald1952,
	Title = {The analysis of equilibrium in malaria},
	Author = {Macdonald, George},
	Number = {9},
	Volume = {49},
	Month = {9},
	Year = {1952},
	Journal = {Tropical diseases bulletin},
	ISSN = {0041-3240},
	Pages = {813—829},
	URL = {http://europepmc.org/abstract/MED/12995455}
}


@article{Dijkstra1959,
title = "A note on two problems in connexion with graphs",
abstract = "No abstract.",
author = "Edsger W. Dijkstra",
year = "1959",
doi = "10.1007/BF01386390",
language = "English",
volume = "1",
pages = "269--271",
journal = "Numerische Mathematik",
issn = "0029-599X",
publisher = "Springer",
}

@article{Newman2001,
  title = {Scientific collaboration networks. II. Shortest paths, weighted networks, and centrality},
  author = {Newman, M. E. J.},
  journal = {Phys. Rev. E},
  volume = {64},
  issue = {1},
  pages = {016132},
  numpages = {7},
  year = {2001},
  month = {6},
  publisher = {American Physical Society},
  doi = {10.1103/PhysRevE.64.016132},
  url = {https://link.aps.org/doi/10.1103/PhysRevE.64.016132}
}


@article{Opsahl2010,
title = {Node centrality in weighted networks: Generalizing degree and shortest paths},
journal = {Social Networks},
volume = {32},
number = {3},
pages = {245-251},
year = {2010},
issn = {0378-8733},
doi = {https://doi.org/10.1016/j.socnet.2010.03.006},
url = {https://www.sciencedirect.com/science/article/pii/S0378873310000183},
author = {Tore Opsahl and Filip Agneessens and John Skvoretz},
keywords = {Degree, Closeness, Betweenness, Weighted networks},
abstract = {Ties often have a strength naturally associated with them that differentiate them from each other. Tie strength has been operationalized as weights. A few network measures have been proposed for weighted networks, including three common measures of node centrality: degree, closeness, and betweenness. However, these generalizations have solely focused on tie weights, and not on the number of ties, which was the central component of the original measures. This paper proposes generalizations that combine both these aspects. We illustrate the benefits of this approach by applying one of them to Freeman’s EIES dataset.}
}

@misc{Babic2013,
  author = {Babic, Karlo},
  title = {The Spread Potential Algorithm},
  year = {2023},
  publisher = {GitHub},
  journal = {GitHub repository},
  howpublished = {\url{https://github.com/karlo-babic/spread-potential}}
}

@article{Pitoskietal2021c,
	author = {Dino Pitoski and Karlo Babić and Ana Meštrović},
	title  = {A new measure of node centrality on schedule-based space-time networks for the designation of spread potential - Supplementary Data.},
	journal = {figshare},
	year={2022},
	doi={10.6084/m9.figshare.20710612}}

@article{Yang2016,
  title={A Comparative Analysis of Community Detection Algorithms on Artificial Networks},
  author={Yang, Zhi and Algesheimer, Ren{\'e} and Tessone, Claudio J},
  journal={Scientific Reports},
  volume={6},
  pages={30750},
  year={2016},
  publisher={Nature Publishing Group},
  doi={10.1038/srep30750}
}

@inproceedings{Pitoski2023,
  author = {Pitoski, Dino and Beliga, Slobodan and Meštrović, Ana},
  title = {First Insight into Social Media User Sentiment Spreading Potential to Enhance the Conceptual Model for Disinformation Detection},
  booktitle = {Data Science–Analytics and Applications: Proceedings of the 5th International Data Science Conference},
  year = {2023},
  note = {Forthcoming},
}

@article{Opsahl2010,
title = {Node centrality in weighted networks: Generalizing degree and shortest paths},
journal = {Social Networks},
volume = {32},
number = {3},
pages = {245-251},
year = {2010},
issn = {0378-8733},
doi = {https://doi.org/10.1016/j.socnet.2010.03.006},
url = {https://www.sciencedirect.com/science/article/pii/S0378873310000183},
author = {Tore Opsahl and Filip Agneessens and John Skvoretz},
keywords = {Degree, Closeness, Betweenness, Weighted networks},
abstract = {Ties often have a strength naturally associated with them that differentiate them from each other. Tie strength has been operationalized as weights. A few network measures have been proposed for weighted networks, including three common measures of node centrality: degree, closeness, and betweenness. However, these generalizations have solely focused on tie weights, and not on the number of ties, which was the central component of the original measures. This paper proposes generalizations that combine both these aspects. We illustrate the benefits of this approach by applying one of them to Freeman’s EIES dataset.}
}
	 @ARTICLE{Barrat2004-hd,
   title   = {The architecture of complex weighted networks},
   author  = {Barrat, Alain and Barthelemy, Marc and Pastor-Satorras,  Romualdo, and Vespignani, Alessandro},
   journal = {Proceedings of the National Academy of Sciences},
   volume  =  {101},
   number  =  {11},
   pages   = {3747--3752},
   year    =  {2004}
 }
 
 @ARTICLE{Brin1998-ho,
  title  = {The anatomy of a large-scale hypertextual web search engine},
  author = {Brin, Sergey and Page, Lawrence},
  journal = {Comput. Netw. ISDN Syst.},
  year   =  {1998},
  volume ={30},
  pages  =  {107--117}
  
}

@article{RodgersandNicewander1988,
author = {Joseph Lee Rodgers  and  Alan W. Nicewander},
title = {Thirteen Ways to Look at the Correlation Coefficient},
journal = {The American Statistician},
volume = {42},
number = {1},
pages = {59-66},
year  = {1988},
publisher = {Taylor & Francis},
doi = {10.1080/00031305.1988.10475524}
}

@article{Beligaetal2016, author = {Beliga, Slobodan and Meštrovi\'{c}, Ana and Martin\v{c}i\'{c}- Ip\v{s}i\'{c}, Sanda}, year = {2016}, pages = {1-26}, DOI = {10.4018/IJSWIS.2016070101}, keywords = {Centrality Measures, Complex Network, Generalized Selectivity, Graph-Based Keyword Extraction, Keyword Expansion, Keyword Extraction, Keyword Ranking, Selectivity}, journal = {International journal on semantic web and information systems}, doi = {10.4018/IJSWIS.2016070101}, volume = {12}, number = {3}, issn = {1552-6283}, title = {Selectivity-Based Keyword Extraction Method}, keyword = {Centrality Measures, Complex Network, Generalized Selectivity, Graph-Based Keyword Extraction, Keyword Expansion, Keyword Extraction, Keyword Ranking, Selectivity} }

 @ARTICLE{Kleinberg2011,
   title   = "Authoritative Sources in a Hyperlinked Environment",
   author  = "Kleinberg, Jon M",
   journal = "J. ACM",
   pages   = "604--632",  
   volume = "46",
   year    =  2011
 }
 


@article{NieratandGuerrero2019,
author = {Patrick Niérat and David Guerrero},
title = {UNCTAD maritime connectivity indicators: review, critique and proposal},
journal = {UNCTAD Transport and Trade Facilitation Newsletter},
volume = {Fourth Quarter 2019},
number = {84},
pages = {},
year  = {2019},
publisher = {United Nations Conference on Trade and Development (UNCTAD)},
doi = {},
URL = {https://unctad.org/news/unctad-maritime-connectivity-indicators-review-critique-and-proposal}}


@article{ArvisandShepherd2011,
author = {Jean-François Arvis and Ben Shepherd},
title = {The Air Connectivity Index: Measuring Integration in the Global Air Transport Network},
journal = {World Bank's Policy Research Working Papers},
volume = {},
number = {5722},
pages = {},
year  = {2011},
publisher = {The World Bank},
doi = {https://doi.org/10.1596/1813-9450-5722},
URL = {}}


@article{Pitoskietal2015,
author = {Dino Pitoski and Peter de Langen and Maximiliano Udenio and Jan Fransoo},
title = {A review of connectivity measures in maritime transport. Beta Working Paper. Eindhoven University of Technology},
journal = {Peter W. de Langen, Maximiliano Udenio, Jan C. Fransoo and Reima Helminen (2016) Port connectivity indices: an application to European RoRo shipping. Journal of Shipping and Trade 1, 6.},
volume = {},
number = {},
pages = {},
year  = {2015},
publisher = {},
doi = {},
URL = {}}


@article{Jiangetal2015,
title = {Port connectivity study: An analysis framework from a global container liner shipping network perspective},
journal = {Transportation Research Part E: Logistics and Transportation Review},
volume = {73},
pages = {47-64},
year = {2015},
doi = {https://doi.org/10.1016/j.tre.2014.10.012},
author = {Jianlin Jiang and Loo Hay Lee and Ek Peng Chew and Chee Chun Gan},
keywords = {Port connectivity, Analysis framework, Transportation time, Transportation capacity, Global effect},
abstract = {This paper introduces an analysis framework for port connectivity from a global container liner shipping network perspective: it is defined in terms of the impact on the transportation network when the transshipment service is not available at the evaluated port. Under this framework, two models for port connectivity are introduced from transportation time and capacity. Compared with existing measures, the strength of our framework and models is not only that it provides scientific methods to compute port connectivity, but it is able to capture a global effect on how port connectivity contributes to the overall network for given shipping services.}
}
